# Supplementary material for: DNA extraction approaches substantially influence the assessment of the human breast milk microbiome
Source: Sci Rep. 2020 Jan 10;10:123. doi: 10.1038/s41598-019-55568-y (PMC6954186; doi:10.1038/s41598-019-55568-y)
Supplement: Supplementary file 2 — Supplementary Information 2 [file 41598_2019_55568_MOESM2_ESM.xlsx]

## Sheet: Sheet1
sample	Bacteria|Acidobacteria|Acidobacteriia|Solibacterales|Solibacteraceae (Subgroup 3)|Bryobacter	Bacteria|Acidobacteria|Acidobacteriia|Solibacterales|Solibacteraceae (Subgroup 3)|Paludibaculum	Bacteria|Acidobacteria|Blastocatellia (Subgroup 4)|11-24|uncultured bacterium|uncultured bacterium	Bacteria|Acidobacteria|Subgroup 6	Bacteria|Actinobacteria|Acidimicrobiia|Microtrichales|Iamiaceae|Iamia	Bacteria|Actinobacteria|Acidimicrobiia|Microtrichales|Ilumatobacteraceae|CL500-29 marine group	Bacteria|Actinobacteria|Acidimicrobiia|Microtrichales|Ilumatobacteraceae|Ilumatobacter	Bacteria|Actinobacteria|Acidimicrobiia|Microtrichales|Microtrichaceae|IMCC26207	Bacteria|Actinobacteria|Actinobacteria|Actinomycetales|Actinomycetaceae|Actinomyces	Bacteria|Actinobacteria|Actinobacteria|Bifidobacteriales|Bifidobacteriaceae|Bifidobacterium	Bacteria|Actinobacteria|Actinobacteria|Bifidobacteriales|Bifidobacteriaceae|Scardovia	Bacteria|Actinobacteria|Actinobacteria|Corynebacteriales|Corynebacteriaceae|Corynebacterium 1	Bacteria|Actinobacteria|Actinobacteria|Corynebacteriales|Corynebacteriaceae|Lawsonella	Bacteria|Actinobacteria|Actinobacteria|Corynebacteriales|Nocardiaceae|Gordonia	Bacteria|Actinobacteria|Actinobacteria|Corynebacteriales|Nocardiaceae|Rhodococcus	Bacteria|Actinobacteria|Actinobacteria|Frankiales|Sporichthyaceae|hgcI clade	Bacteria|Actinobacteria|Actinobacteria|Micrococcales|Intrasporangiaceae|Aquipuribacter	Bacteria|Actinobacteria|Actinobacteria|Micrococcales|Intrasporangiaceae|Tetrasphaera	Bacteria|Actinobacteria|Actinobacteria|Micrococcales|Intrasporangiaceae	Bacteria|Actinobacteria|Actinobacteria|Micrococcales|Microbacteriaceae|Aurantimicrobium	Bacteria|Actinobacteria|Actinobacteria|Micrococcales|Microbacteriaceae|Candidatus Aquiluna	Bacteria|Actinobacteria|Actinobacteria|Micrococcales|Microbacteriaceae|Microbacterium	Bacteria|Actinobacteria|Actinobacteria|Micrococcales|Micrococcaceae|Glutamicibacter	Bacteria|Actinobacteria|Actinobacteria|Micrococcales|Micrococcaceae|Kocuria	Bacteria|Actinobacteria|Actinobacteria|Micrococcales|Micrococcaceae|Micrococcus	Bacteria|Actinobacteria|Actinobacteria|Micrococcales|Micrococcaceae|Rothia	Bacteria|Actinobacteria|Actinobacteria|Micrococcales	Bacteria|Actinobacteria|Actinobacteria|PeM15|uncultured bacterium|uncultured bacterium	Bacteria|Actinobacteria|Actinobacteria|PeM15	Bacteria|Actinobacteria|Actinobacteria|Propionibacteriales|Nocardioidaceae|Nocardioides	Bacteria|Actinobacteria|Actinobacteria|Propionibacteriales|Propionibacteriaceae|Cutibacterium	Bacteria|Actinobacteria|Actinobacteria|Propionibacteriales|Propionibacteriaceae|Microlunatus	Bacteria|Actinobacteria|Actinobacteria|Propionibacteriales|Propionibacteriaceae	Bacteria|Actinobacteria|Coriobacteriia|Coriobacteriales|Atopobiaceae|Atopobium	Bacteria|Actinobacteria|Coriobacteriia|Coriobacteriales|Coriobacteriaceae|Collinsella	Bacteria|Actinobacteria|Thermoleophilia|Gaiellales|Gaiellaceae|Gaiella	Bacteria|Actinobacteria|Thermoleophilia|Solirubrobacterales|67-14|uncultured bacterium	Bacteria|Bacteroidetes|Bacteroidia|Bacteroidales|Bacteroidaceae|Bacteroides	Bacteria|Bacteroidetes|Bacteroidia|Bacteroidales|Barnesiellaceae|Barnesiella	Bacteria|Bacteroidetes|Bacteroidia|Bacteroidales|Marinifilaceae|Odoribacter	Bacteria|Bacteroidetes|Bacteroidia|Bacteroidales|Muribaculaceae|Muribaculum	Bacteria|Bacteroidetes|Bacteroidia|Bacteroidales|Muribaculaceae|uncultured Bacteroidales bacterium	Bacteria|Bacteroidetes|Bacteroidia|Bacteroidales|Muribaculaceae|uncultured bacterium	Bacteria|Bacteroidetes|Bacteroidia|Bacteroidales|Muribaculaceae	Bacteria|Bacteroidetes|Bacteroidia|Bacteroidales|Paludibacteraceae|Paludibacter	Bacteria|Bacteroidetes|Bacteroidia|Bacteroidales|Porphyromonadaceae|Porphyromonas	Bacteria|Bacteroidetes|Bacteroidia|Bacteroidales|Prevotellaceae|Alloprevotella	Bacteria|Bacteroidetes|Bacteroidia|Bacteroidales|Prevotellaceae|Prevotella	Bacteria|Bacteroidetes|Bacteroidia|Bacteroidales|Prevotellaceae|Prevotella 6
BM#1	0	0	0	0	0	0	0	0	0	0	0	0	0	0	0	0	0	0	0	0	0	0	0	0	0	0	0	0	0	0	0	0	0	0	0	0	0	0	0	0	0	0	0	0	0	0	0	0	0
BM#1	0	0	0	0	0	0	0	0	0	0	0	0	0	0	0	0	0	0	0	0	0	0	0	0	0	0	0	0	0	0	0.00193175	0	0	0	0	0	0	0	0	0	0	0	0	0	0	0	0	0	0
BM#1	0	0	0	0	0	0	0	0	0	0	0	0	0	0	0	0	0	0	0	0	0	0	0	0	0	0.00128783	0	0	0	0	0	0	0	0	0	0	0	0	0	0	0	0	0	0	0	0	0	0	0
BM#1	0	0	0	0	0	0	0	0	0	0	0	0	0	0	0	0	0	0	0	0	0	0	0	0	0	0	0	0	0	0	0	0	0	0	0	0	0	0	0	0	0	0	0	0	0	0	0	0	0
BM#1	0	0	0	0	0	0	0	0	0	0	0	0	0	0	0	0	0	0	0	0	0	0	0	0	0	0	0	0	0	0	0	0	0	0	0	0	0	0	0	0	0	0	0	0	0	0	0	0	0
BM#1	0	0	0	0	0	0	0	0	0	0	0	0.00257566	0	0	0	0	0	0	0	0	0	0	0	0	0	0.00193175	0	0	0	0	0	0	0	0	0	0	0	0	0	0	0	0	0	0	0	0	0	0	0
BM#1	0	0	0	0	0	0	0	0	0	0	0	0	0	0	0	0	0	0	0	0	0	0	0	0	0	0	0	0	0	0	0	0	0	0	0	0	0	0	0	0	0	0	0	0	0	0	0	0	0
BM#1	0	0	0	0	0	0	0	0	0	0	0	0	0	0	0	0	0	0	0	0	0	0	0	0	0	0	0	0	0	0	0	0	0	0	0	0	0	0	0	0	0	0	0	0	0	0	0	0	0
BM#1	0	0	0	0	0	0	0	0	0	0	0	0	0	0	0	0	0	0	0	0	0	0	0	0	0	0.00257566	0	0	0	0	0	0	0	0	0	0	0	0	0	0	0	0	0	0	0	0	0	0	0
BM#1	0	0	0	0	0	0	0	0	0	0	0	0	0	0	0	0	0	0	0	0	0	0	0	0	0	0	0	0	0	0	0	0	0	0	0	0	0	0	0	0	0	0	0	0	0	0	0	0	0
BM#1	0	0	0	0	0	0	0	0	0	0	0	0	0	0	0	0	0	0	0	0	0	0	0	0	0	0	0	0	0	0	0	0	0	0	0	0	0	0	0	0	0	0	0	0	0	0	0	0	0
BM#1	0	0	0	0	0	0	0	0	0	0	0	0	0	0	0	0	0	0	0	0	0	0	0	0	0	0.000643915	0	0	0	0	0	0	0	0	0	0	0	0	0	0	0	0	0	0	0	0	0	0	0
BM#1	0	0	0	0	0	0	0	0	0	0.000643915	0	0	0	0	0	0	0	0	0	0	0	0	0	0	0	0	0	0	0	0	0.00515132	0	0	0	0	0	0	0	0	0	0	0	0	0	0	0	0	0	0
BM#1	0	0	0	0	0	0	0	0	0	0	0	0	0	0	0	0	0	0.00128783	0	0	0	0	0	0	0	0	0	0	0	0	0	0	0	0	0	0	0	0	0	0	0	0	0	0	0	0	0	0	0
BM#1	0	0	0	0	0	0	0	0	0	0	0	0	0	0	0	0	0	0	0	0	0	0	0	0	0	0	0	0	0	0	0.00450741	0	0	0	0	0	0	0.00579524	0	0	0	0	0	0	0	0	0	0	0
BM#1	0	0	0	0	0	0	0	0	0	0	0	0	0	0	0	0	0	0	0	0	0	0	0	0	0	0	0	0	0	0	0	0	0	0	0	0	0	0	0	0	0	0	0	0	0	0	0	0	0
BM#1	0	0	0	0	0	0	0	0	0	0	0	0	0	0	0	0	0	0	0.00128783	0	0.00128783	0	0	0	0	0	0	0	0	0	0.00901481	0	0	0	0	0	0	0.00128783	0	0	0	0.00193175	0	0	0	0	0	0	0
BM#1	0	0	0	0	0	0	0	0	0	0.00257566	0	0.00515132	0	0	0	0	0	0	0	0	0.00128783	0	0	0	0	0	0	0	0	0	0.0115905	0	0	0	0	0	0	0	0	0	0	0	0	0	0	0	0	0	0
BM#1	0	0	0	0	0	0	0	0	0	0	0	0	0	0	0	0	0	0	0	0	0	0	0	0	0	0.00450741	0	0	0	0	0.00321958	0	0	0	0	0	0	0	0	0	0	0	0	0.00193175	0	0	0	0	0
BM#1	0	0	0	0	0	0	0	0	0.000643915	0	0	0	0	0	0	0	0	0	0	0	0	0	0	0	0	0	0	0	0	0	0	0	0	0	0	0	0	0	0	0	0	0	0	0	0	0	0	0	0
BM#2	0	0	0	0	0	0	0	0	0	0	0.00708307	0.00321958	0	0	0	0	0	0	0	0	0	0	0	0	0	0.0115905	0	0	0	0	0	0	0	0.0109466	0	0	0	0	0	0	0	0	0	0	0	0	0	0	0
BM#2	0	0	0	0	0	0	0	0	0	0	0.0115905	0.00193175	0	0	0	0	0	0	0	0	0	0	0	0	0	0.0109466	0	0	0	0	0	0	0	0.00772698	0	0	0	0	0	0	0	0	0	0	0	0	0	0	0
BM#2	0	0	0	0	0	0	0	0	0	0	0.0186735	0.00515132	0	0	0	0	0	0	0	0	0	0	0	0	0	0.0141661	0	0	0	0	0.00386349	0	0	0.00965873	0	0	0	0	0	0	0	0	0	0	0	0	0	0	0
BM#2	0	0	0	0	0	0	0	0	0	0	0.0122344	0.00450741	0	0	0	0	0	0	0	0	0	0	0	0	0	0	0	0	0	0	0.00386349	0	0	0.0122344	0	0	0	0	0	0	0	0	0	0	0	0	0	0	0
BM#2	0	0	0	0	0	0	0	0	0	0	0	0	0	0	0	0	0	0	0	0	0	0	0	0	0	0.0115905	0	0	0	0	0	0	0	0	0	0	0	0	0	0	0	0	0	0	0	0	0	0	0
BM#2	0	0	0	0	0	0	0	0	0	0	0	0	0	0	0	0	0	0	0	0	0	0	0	0	0	0.015454	0	0	0	0	0.00128783	0	0	0	0	0	0	0	0	0	0	0	0	0	0	0	0	0	0
BM#2	0	0	0	0	0	0	0	0	0	0	0	0.00386349	0	0	0	0	0	0	0	0	0	0	0	0	0	0.00772698	0	0	0	0	0	0	0	0.00386349	0	0	0	0	0	0	0	0	0	0	0	0	0	0	0
BM#2	0	0	0	0	0	0	0	0	0	0	0.0103026	0	0	0	0	0	0	0	0	0	0	0	0	0	0	0.0128783	0	0	0	0	0	0	0	0.00386349	0	0	0	0	0	0	0	0	0	0	0	0	0	0	0
BM#2	0	0	0	0	0	0	0	0	0	0	0	0.00708307	0	0	0	0	0	0	0	0	0	0	0	0	0	0.0251127	0	0	0	0	0	0	0	0.00965873	0	0	0	0	0	0	0	0	0	0	0	0	0	0	0
BM#2	0	0	0	0	0	0	0	0	0	0	0	0	0	0	0	0	0	0	0	0	0	0	0	0	0	0.0321958	0	0	0	0	0.00128783	0	0	0.00772698	0	0	0	0	0	0	0	0	0	0	0	0	0	0	0
BM#2	0	0	0	0	0	0	0	0	0	0	0.00708307	0.00643915	0	0	0	0	0	0	0	0	0	0	0	0	0	0.0251127	0	0	0	0	0	0	0	0.00579524	0	0	0	0.00515132	0	0	0	0	0	0	0	0	0	0	0
BM#2	0	0	0	0	0	0	0	0	0	0	0.00515132	0.0083709	0	0	0	0	0	0	0	0	0	0	0	0	0	0.0167418	0	0	0	0	0	0	0	0.00321958	0	0	0	0	0	0	0	0	0	0	0	0	0	0	0
BM#2	0	0	0	0	0	0	0	0	0	0	0	0	0	0	0	0	0	0	0	0	0	0	0	0	0	0.00901481	0	0	0	0	0	0	0	0	0	0	0	0	0	0	0	0	0	0	0	0	0	0	0
BM#2	0	0	0	0	0	0	0	0	0	0	0	0.00321958	0	0	0	0	0	0	0	0	0	0	0	0	0	0.0115905	0	0	0	0	0.00772698	0	0	0.00386349	0	0	0	0	0	0	0	0	0	0	0	0	0	0	0
BM#2	0	0	0	0	0	0	0	0	0	0	0	0	0	0	0	0	0	0	0	0	0	0	0	0	0	0.00772698	0	0	0	0	0.00901481	0	0	0.00257566	0	0	0	0.052801	0	0.00257566	0	0	0	0	0	0	0	0	0
BM#2	0	0	0	0	0	0	0	0	0	0	0	0.00257566	0	0	0	0	0	0	0	0	0	0	0	0	0	0	0	0	0	0	0	0	0	0	0	0	0	0	0	0	0	0	0	0	0	0	0	0	0
BM#2	0	0	0	0	0	0	0	0	0	0	0	0.00450741	0	0	0.000643915	0	0	0	0	0	0.00579524	0	0	0	0	0.00643915	0	0	0	0	0.00257566	0	0	0.00450741	0	0	0	0.000643915	0	0	0	0	0	0	0	0	0	0	0
BM#2	0	0	0	0	0	0	0	0	0	0	0	0.01481	0	0	0	0	0	0	0	0	0	0	0	0	0	0.0135222	0	0	0	0	0.00321958	0	0	0	0	0	0	0	0	0	0	0	0	0	0	0	0	0	0
BM#2	0	0	0	0	0	0	0	0	0	0	0	0	0	0	0	0	0	0	0	0	0	0	0	0	0	0.0128783	0	0	0	0	0.00257566	0	0	0.00450741	0	0	0	0	0	0	0	0	0	0	0	0	0	0	0
BM#2	0	0	0	0	0	0	0	0	0	0	0	0.00579524	0	0	0	0	0	0	0	0	0	0	0	0	0	0.00965873	0	0	0	0	0	0	0	0.00450741	0	0	0	0	0	0	0	0	0	0	0	0	0	0	0
BM#3	0	0	0	0	0	0	0	0	0	0	0	0.0115905	0	0	0	0	0	0	0	0	0	0	0	0	0	0	0	0	0	0	0.00643915	0	0	0	0	0	0	0	0	0	0	0	0	0	0	0	0	0	0
BM#3	0	0	0	0	0	0	0	0	0	0	0	0.00965873	0	0	0	0	0	0	0	0	0	0	0	0	0	0	0	0	0	0	0.00321958	0	0	0	0	0	0	0	0	0	0	0	0	0	0	0	0	0	0
BM#3	0	0	0	0	0	0	0	0	0	0	0	0.0109466	0	0	0	0	0	0	0	0	0	0	0	0	0	0	0	0	0	0	0.000643915	0	0	0	0	0	0	0	0	0	0	0	0	0	0	0	0	0	0
BM#3	0	0	0	0	0	0	0	0	0	0	0	0.015454	0	0	0	0	0	0	0	0	0	0	0	0	0	0	0	0	0	0	0.00643915	0	0	0	0	0	0	0	0	0	0	0	0	0	0	0	0	0	0
BM#3	0	0	0	0	0	0	0	0	0	0	0	0.0212492	0	0	0	0	0	0	0	0	0	0	0	0	0	0	0	0	0	0	0	0	0	0	0	0	0	0	0	0	0	0	0	0	0	0	0	0	0
BM#3	0	0	0	0	0	0	0	0	0	0	0	0.0115905	0	0	0	0	0	0	0	0	0	0	0	0	0	0	0	0	0	0	0	0	0	0	0	0	0	0	0	0	0	0	0	0	0	0	0	0	0
BM#3	0	0	0	0	0	0	0	0	0	0	0	0.0264005	0	0	0	0	0	0	0	0	0	0	0	0	0	0	0	0	0	0	0.00193175	0	0	0	0	0	0	0	0	0	0	0	0	0	0	0	0	0	0
BM#3	0	0	0	0	0	0	0	0	0	0	0	0.00708307	0	0	0	0	0	0	0	0	0	0	0	0	0	0	0	0	0	0	0	0	0	0	0	0	0	0	0	0	0	0	0	0	0	0	0	0	0
BM#3	0	0	0	0	0	0	0	0	0	0	0	0.0180296	0	0	0.000643915	0	0	0	0	0	0	0	0	0	0.00321958	0	0	0	0	0	0.00257566	0	0	0	0	0	0	0	0	0	0	0	0	0	0	0	0	0	0
BM#3	0	0	0	0	0	0	0	0	0	0	0	0.0218931	0	0	0	0	0	0	0	0	0	0	0	0	0.00386349	0	0	0	0	0	0.00386349	0	0	0	0	0	0	0	0	0	0	0	0	0	0	0	0	0	0
BM#3	0	0	0	0	0	0	0	0	0.000643915	0	0	0.0270444	0	0.000643915	0	0	0	0	0	0	0	0	0	0	0	0	0	0	0	0	0.00128783	0	0	0	0	0	0	0.000643915	0	0	0	0	0	0	0	0	0	0	0
BM#3	0	0	0	0	0	0	0	0	0	0	0	0.0109466	0	0	0	0	0	0	0	0	0	0	0	0	0	0	0	0	0	0	0	0	0	0	0	0	0	0	0	0	0	0	0	0	0	0	0	0	0
BM#3	0	0	0	0	0	0	0	0	0	0	0	0.0218931	0	0	0	0	0	0	0	0	0.00257566	0	0	0	0	0	0	0	0	0	0	0	0	0	0	0	0	0.00708307	0	0	0	0	0	0	0	0	0	0	0
BM#3	0	0	0	0	0	0	0	0	0	0	0	0.0115905	0	0	0	0	0	0	0	0	0	0	0	0	0	0	0	0	0	0	0	0	0	0	0	0	0	0	0	0	0	0	0	0	0	0	0	0	0
BM#3	0	0	0	0	0	0	0	0	0	0	0	0.0083709	0	0	0	0	0	0	0	0	0	0	0	0	0	0	0	0	0	0	0.0115905	0	0	0	0	0	0	0	0	0	0	0	0	0	0	0	0	0	0
BM#3	0	0	0	0	0	0	0	0	0	0	0	0.00965873	0.000643915	0	0	0	0	0	0	0	0	0	0	0	0	0	0	0	0	0	0	0	0	0	0	0	0	0.00965873	0	0	0	0	0	0	0	0	0	0	0
BM#3	0	0	0	0	0	0	0.000643915	0	0	0.00193175	0	0.00772698	0	0	0	0	0	0	0	0	0	0	0	0	0	0	0	0	0	0	0.0083709	0	0	0	0	0	0	0.0450741	0	0	0	0	0.0115905	0.00515132	0	0	0	0	0
BM#3	0	0	0	0	0	0	0	0	0	0	0	0.00965873	0	0	0	0	0	0	0	0	0	0	0	0	0	0	0	0	0	0	0.0083709	0	0	0	0	0	0	0.00193175	0	0	0	0	0.00257566	0	0	0	0	0	0
BM#3	0	0	0	0	0	0	0	0	0	0	0	0.0141661	0	0	0	0	0	0	0	0	0	0	0	0	0	0	0	0	0	0	0	0	0	0	0	0	0	0	0	0	0	0	0	0	0	0	0	0	0
BM#3	0	0	0	0	0	0	0	0.000643915	0	0.000643915	0	0.0103026	0	0	0	0.00450741	0	0	0	0	0.0141661	0	0	0	0.00386349	0	0	0	0.00193175	0	0.00643915	0	0	0	0	0	0	0	0	0	0	0.00193175	0.000643915	0.000643915	0	0	0	0	0
BM#4	0	0	0	0	0	0	0	0	0	0	0	0	0	0	0	0	0	0	0	0	0	0	0	0	0	0	0	0	0	0	0.01481	0	0	0	0	0	0	0	0	0	0	0	0	0	0	0	0	0	0
BM#4	0	0	0	0	0	0	0	0	0	0	0	0	0	0	0	0	0	0	0	0	0	0	0	0	0	0	0	0	0	0	0.0238249	0	0	0	0	0	0	0	0	0	0	0	0	0	0	0	0	0	0.00257566
BM#4	0	0	0	0	0	0	0	0	0	0	0	0	0	0	0	0	0	0	0	0	0	0	0	0	0	0	0	0	0	0	0.01481	0	0	0	0	0	0	0	0	0	0	0	0	0	0	0	0	0	0
BM#4	0	0	0	0	0	0	0	0	0	0	0	0	0	0	0	0	0	0	0	0	0	0	0	0	0	0	0	0	0	0	0.0231809	0	0	0	0	0	0	0	0	0	0	0	0	0	0	0	0	0	0
BM#4	0	0	0	0	0	0	0	0	0	0	0	0	0	0	0	0	0	0	0	0	0	0	0	0	0	0	0	0	0	0	0.00772698	0	0	0	0	0	0	0	0	0	0	0	0	0	0	0	0	0	0
BM#4	0	0	0	0	0	0	0	0	0	0	0	0	0	0	0	0	0	0	0	0	0	0	0	0	0	0	0	0	0	0	0	0	0	0	0	0	0	0	0	0	0	0	0	0	0	0	0	0	0
BM#4	0	0	0	0	0	0	0	0	0	0	0	0	0.00128783	0	0	0	0	0	0	0	0	0	0	0	0	0	0	0	0	0	0	0	0	0	0	0	0	0	0	0	0	0	0	0	0	0	0	0	0
BM#4	0	0	0	0	0	0	0	0	0	0	0	0	0	0	0	0	0	0	0	0	0	0	0	0	0	0	0	0	0	0	0.0109466	0	0	0	0	0	0	0	0	0	0	0	0	0	0	0	0	0	0
BM#4	0	0	0	0	0	0	0	0	0	0	0	0.00257566	0	0	0	0	0	0	0	0	0	0.00193175	0	0	0	0	0	0	0	0	0.00708307	0	0	0	0	0	0	0.00450741	0	0	0	0	0	0	0	0.00708307	0.022537	0	0
BM#4	0	0	0	0	0	0	0	0	0	0	0	0	0	0	0	0	0	0	0	0	0	0	0	0	0	0	0	0	0	0	0.0103026	0	0	0	0	0	0	0.00579524	0	0	0	0	0	0	0	0	0	0	0
BM#4	0	0	0	0	0	0	0	0	0	0	0	0	0	0	0	0	0	0	0	0	0	0	0	0	0	0	0	0	0	0	0.0218931	0	0	0	0	0	0	0	0	0	0	0	0	0	0	0	0	0	0
BM#4	0	0	0	0	0	0	0	0	0	0	0	0.0199614	0	0	0	0	0	0	0	0	0	0	0	0	0	0	0	0	0	0	0.0186735	0	0	0	0	0	0	0.00772698	0	0	0	0	0	0	0	0	0	0	0
BM#4	0	0	0.00193175	0	0	0	0	0	0	0.00257566	0	0.00643915	0	0	0	0	0	0	0	0	0	0	0	0	0	0	0	0	0	0	0.0206053	0	0	0	0	0	0	0.0257566	0	0	0	0	0	0	0	0	0	0	0
BM#4	0	0	0	0	0	0	0	0	0	0.00450741	0	0	0	0	0	0	0	0	0	0	0	0	0	0	0	0	0	0	0	0	0.00772698	0	0	0	0.00257566	0	0	0.570509	0	0.00515132	0	0	0.00515132	0	0	0	0	0	0
BM#4	0	0	0	0	0	0	0	0	0	0	0	0.00643915	0	0	0	0.00321958	0	0	0	0	0	0	0	0	0	0	0	0	0	0	0.0218931	0	0	0	0	0	0	0	0	0	0.00257566	0	0	0	0	0	0	0	0
BM#4	0	0	0	0	0	0	0	0	0	0	0	0.00515132	0	0	0	0	0	0	0	0	0.0186735	0	0	0	0	0	0	0	0	0	0.0354153	0	0	0	0	0	0	0.0180296	0	0	0	0	0	0	0	0	0	0	0
BM#4	0.00128783	0.00128783	0	0	0	0.00321958	0	0	0	0.0122344	0	0.00193175	0	0	0	0	0	0.00386349	0	0	0	0	0	0	0.00708307	0	0	0	0	0	0.0199614	0	0	0	0	0	0	0	0	0	0	0	0	0	0	0	0	0.00321958	0
BM#4	0.00193175	0	0	0	0	0	0	0	0.000643915	0	0	0	0	0	0	0	0	0	0.00257566	0	0.0083709	0	0	0	0	0	0	0.00386349	0	0	0.00708307	0	0	0	0	0.00257566	0.00128783	0	0	0	0	0	0.00965873	0	0	0	0	0	0
BM#4	0	0	0	0	0	0	0	0	0	0.00257566	0	0	0	0	0	0	0.00193175	0	0.00321958	0.00193175	0.0141661	0.00128783	0	0	0.0083709	0	0	0	0.00193175	0	0.0193175	0	0.00128783	0	0	0	0	0.00193175	0	0	0	0	0.00193175	0.00193175	0	0	0	0.000643915	0
BM#4	0.00515132	0	0	0.00128783	0.00579524	0	0	0	0	0	0	0	0.00450741	0	0	0	0	0.000643915	0	0	0.0160979	0.00965873	0	0.00257566	0	0.00515132	0	0	0	0.00193175	0.0637476	0.00257566	0	0.00321958	0.00128783	0	0	0.0206053	0	0	0	0	0	0	0	0	0	0	0
Mock	0	0	0	0	0	0	0	0	0	0.0927238	0	0	0	0	0	0	0	0	0	0	0	0	0	0	0	0	0	0	0	0	0	0	0	0	0	0	0	0	0	0	0	0	0	0	0	0	0	0	0
Mock	0	0	0	0	0	0	0	0	0	0.0656793	0	0	0	0	0	0	0	0	0	0	0	0	0	0	0	0	0	0	0	0	0	0	0	0	0	0	0	0	0	0	0	0	0	0	0	0	0	0	0
Mock	0	0	0	0	0	0	0	0	0	0.090792	0	0	0	0	0	0	0	0	0	0	0	0	0	0	0	0	0	0	0	0	0.00193175	0	0	0	0	0	0	0	0	0	0	0	0	0	0	0	0	0	0
Mock	0	0	0	0	0	0	0	0	0	0.0656793	0	0	0	0	0	0	0	0	0	0	0	0	0	0	0	0	0	0	0	0	0	0	0	0	0	0	0	0	0	0	0	0	0	0	0	0	0	0	0
Mock	0	0	0	0	0	0	0	0	0	0.137154	0	0	0	0	0	0	0	0	0	0	0	0	0	0	0	0	0	0	0	0	0	0	0	0	0	0	0	0	0	0	0	0	0	0	0	0	0	0	0
Mock	0	0	0	0	0	0	0	0	0	0.0676111	0	0	0	0	0	0	0	0	0	0	0	0	0	0	0	0	0	0	0	0	0	0	0	0	0	0	0	0	0	0	0	0	0	0	0	0	0	0	0
Mock	0	0	0	0	0	0	0	0	0	0.0540889	0	0	0	0	0	0	0	0	0	0	0	0	0	0	0	0	0	0	0	0	0	0	0	0	0	0	0	0	0	0	0	0	0	0	0	0	0	0	0
Mock	0	0	0	0	0	0	0	0	0	0.0618158	0	0	0	0	0	0	0	0	0	0	0	0	0	0	0	0	0	0	0	0	0	0	0	0	0	0	0	0	0	0	0	0	0	0	0	0	0	0	0
Mock	0	0	0	0	0	0	0	0	0	0.106246	0	0	0	0	0	0	0	0	0	0	0	0	0	0	0	0	0	0	0	0	0	0	0	0	0	0	0	0	0	0	0	0	0	0	0	0	0	0	0
Mock	0	0	0	0	0	0	0	0	0	0.134578	0	0	0	0	0	0	0	0	0	0	0	0	0	0	0	0	0	0	0	0	0	0	0	0	0	0	0	0	0	0	0	0	0	0	0	0	0	0	0
Mock	0	0	0	0	0	0	0	0	0	0.052801	0	0	0	0	0	0	0	0	0	0	0	0	0	0	0	0	0	0	0	0	0	0	0	0	0	0	0	0	0	0	0	0	0	0	0	0	0	0	0
Mock	0	0	0	0	0	0	0	0	0	0.0895042	0	0	0	0	0	0	0	0	0	0	0	0	0	0	0	0	0	0	0	0	0	0	0	0	0	0	0	0	0	0	0	0	0	0	0	0	0	0	0
Mock	0	0	0	0	0	0	0	0	0	0.0309079	0	0	0	0	0	0	0	0	0	0	0.00579524	0	0	0	0	0	0	0	0	0	0.00772698	0	0	0	0	0	0	0.00579524	0	0	0	0	0	0	0.00128783	0	0	0	0
Mock	0	0	0	0	0	0	0	0	0	0.0276883	0	0	0	0	0	0	0	0	0	0	0	0	0	0.00450741	0	0	0	0	0	0	0	0	0	0	0	0	0	0	0	0	0	0	0	0	0	0	0	0	0
Mock	0	0	0	0	0	0	0	0	0	0.0321958	0	0	0	0	0	0	0	0	0	0	0	0	0	0	0	0	0	0	0	0	0.00579524	0	0	0	0	0	0	0.0212492	0	0	0	0	0	0	0	0	0	0	0
Mock	0	0	0	0	0	0	0	0	0	0.0399227	0	0	0	0	0	0	0	0	0	0	0	0	0	0	0	0	0	0	0	0	0	0	0	0	0	0	0	0	0	0	0	0	0	0	0	0	0	0	0
Mock	0	0	0	0	0	0	0	0	0	0.0360592	0	0	0	0	0	0	0	0	0	0	0.00901481	0	0	0	0	0	0	0	0	0	0.00772698	0	0	0	0	0.000643915	0	0	0	0	0	0	0.00321958	0.00321958	0	0	0	0	0
Mock	0	0	0	0	0	0	0	0	0	0.083709	0	0	0	0	0	0	0	0	0	0	0	0	0	0	0	0	0.000643915	0	0	0	0	0	0	0	0	0	0	0	0	0	0	0	0	0	0	0	0	0	0
Mock	0	0	0	0	0	0	0	0	0	0.0296201	0	0	0	0	0	0	0	0	0	0	0	0	0.00257566	0	0	0.00386349	0	0	0	0	0.0103026	0	0	0	0	0	0	0	0	0	0	0	0	0	0	0	0	0.00128783	0
Mock	0	0	0	0	0	0	0	0	0	0.0701867	0	0.00321958	0	0	0.00128783	0	0	0	0	0	0	0	0	0	0.0115905	0	0	0	0	0	0.0135222	0	0	0	0	0	0	0	0.00128783	0	0	0	0.00643915	0	0	0	0	0	0
[truncated: 327 more columns]
